# Supplementary material for: Active and passive touch are differentially represented in the mouse somatosensory thalamus
Source: PLoS Biol. 2025 Apr 8;23(4):e3003108. doi: 10.1371/journal.pbio.3003108 (PMC11978071; doi:10.1371/journal.pbio.3003108)
Supplement: S1 Data — (XLSX) [file pbio.3003108.s004.xlsx]

## Sheet: Figure 2C
Puff base	Puff resp	Puff p-val	Touch base	Touch resp	Touch p-val
12.5	50.6667	1.5748e-17	25.5612	55.8163	1.52702e-27	VPM cells
31.6	141.6	6.34779e-10	61.0526	94.2105	0.00608477
6.11111	85.8333	1.41049e-13	26.3158	28.4211	0.806641
8.31579	10.8421	0.0300697	27.5	21.8421	0.0617363
9.1954	27.1264	2.0798e-08	41.9188	55.6458	3.50978e-06
0.588235	18.8235	1.15322e-07	5.41667	14.1667	0.00325598
5.50725	14.2029	0.000181579	5.74713	4.5977	0.36996
7.85714	27.8571	0.000332285	14.2259	43.431	3.10902e-25
1.05611	1.9802	0.0327262	0.588235	0.980392	0.78125
22.1661	51.4801	2.49046e-31	8.52941	28.2353	2.76158e-09
17.8437	94.717	5.75603e-61	16.4865	64.3243	6.23787e-10
5.74586	51.2707	2.80765e-25	20	62.7329	4.58207e-15
1.34078	13.9665	6.97529e-40	24.6067	50	1.33964e-09
5.56452	10.9677	5.98018e-09	7.66169	8.95522	0.290126
9.55752	25.6637	3.96596e-11	22.8571	21.7143	0.767241
9.6633	41.7999	6.10352e-05	20.5645	37.0049	0.00335693	mean

## Sheet: Figure 2D
Puff base	Puff resp	Puff p-val	Touch base	Touch resp	Touch p-val
8.2	12.4	9.89885e-06	10.4428	8.92989	0.180278	POm cells
9.71429	24.1429	2.73451e-10	19.5699	19.1398	0.739244
8.31615	64.3299	1.16609e-46	15	26.875	0.000577742
16.5106	23.0638	0.000890582	14.1176	7.05882	0.765625
10.6608	15.7269	2.35139e-07	17.2789	25.5782	0.000296109
8.75717	17.0937	3.24918e-11	12.2659	18.4894	0.000117568
6.76101	9.08805	0.00558131	11.0692	10.8176	0.82584
10.2948	19.4558	3.22148e-12	9.62963	7.40741	0.794922
13.2317	24.6646	1.50668e-31	25.8333	20.1667	0.0186717
7.45308	14.3164	1.06064e-21	17.8333	16.5	0.420388
5.94595	10.2102	1.76305e-08	12.2137	22.1374	0.000906317
9.62232	21.3175	0.000976562	15.0231	16.6455	0.764648	mean

## Sheet: Figure 2E
VPM Puff mod.	VPM Touch mod.	POm Puff mod.	POm Touch mod.
0.604222	0.371787	0.203883	-0.0780952	indiv. cells
0.635104	0.213559	0.42616	-0.0111111
0.867069	0.0384615	0.77105	0.283582
0.131868	-0.114667	0.165591	-0.333333
0.493671	0.140696	0.191987	0.193651
0.939394	0.446809	0.322485	0.202358
0.441176	-0.111111	0.146825	-0.0114943
0.56	0.506531	0.307927	-0.130435
0.304348	0.25	0.301689	-0.123188
0.398039	0.536	0.315271	-0.038835
0.68295	0.591973	0.263941	0.288889
0.79845	0.516517
0.824818	0.340361
0.326829	0.0778443
0.457286	-0.025641
0.564348	0.251941	0.310619	0.0219988	mean
