# Supplementary material for: Active and passive touch are differentially represented in the mouse somatosensory thalamus
Source: PLoS Biol. 2025 Apr 8;23(4):e3003108. doi: 10.1371/journal.pbio.3003108 (PMC11978071; doi:10.1371/journal.pbio.3003108)
Supplement: S2 Data — (XLSX) [file pbio.3003108.s005.xlsx]

## Sheet: Figure 3A
VPM Q	VPM W	VPM p-val	POm Q	POm W	POm p-val
2.94396	12.8375	0	5.59369	12.5664	0	indiv. cells
13.03	18.4277	0	2.45531	4.04209	0
10.0632	15.8857	0	7.31888	14.1371	0
14.6566	17.9798	0	5.19784	9.22515	0
7.826	26.2176	0	9.98589	17.4974	0
2.79258	23.5454	0	11.4178	17.8331	0
3.91698	16.7887	0	3.79045	9.93107	0
8.56292	15.2771	0	4.29895	7.84566	0
6.94696	26.2845	0	2.88491	4.21776	0
1.24674	2.47376	0.0002	7.05311	11.3911	0
2.40843	8.22789	0	7.67693	16.5231	0
11.2666	12.3962	0.0166	2.48078	5.703	0
3.70947	4.2616	0.2899	6.56202	11.7916	0
4.18494	16.9519	0	2.83812	5.90247	0
1.11098	1.05961	0.4143
6.21558	27.4253	0
3.22024	13.3817	0
5.15094	17.6363	0
1.52786	3.89774	0
9.48038	11.2787	0.071
1.95542	3.0386	0
4.33269	3.9841	0.1028
3.78159	7.18995	0
3.9009	10.0626	0
5.593	13.1879	2.66915e-05	5.68248	10.6148	0.00012207	mean

## Sheet: Figure 3G
QPuff base	QPuff resp	QPuff p-val	WPuff base	WPuff resp	WPuff p-val
5.45455	46.6667	4.39306e-07	15.1724	52.1839	2.13214e-12	indiv. cells
9.6	118.4	6.16141e-06	53.6	164.8	1.44637e-05
2.8	76	4.474e-10	14.2857	110.476	4.51511e-05
6.4	9.86667	0.00935873	15.5	14.5	0.585978
5.2459	18.0328	4.1486e-06	18.4615	48.4615	0.000494352
0.392157	16.8627	6.91836e-06	1.17647	24.7059	0.000976562
4.36364	13.0909	0.000563859	7.69231	18.4615	0.0742188
6.31579	31.5789	0.00012207	11.1111	20	0.199219
0.692308	1.53846	0.029831	3.33333	4.7619	0.334167
18.341	44.8848	7.13419e-26	36.6102	76.6102	9.0275e-08
13.4363	87.2587	8.51521e-44	28.2883	112.432	4.05534e-19
1.69811	44.3396	3.7858e-18	11.6216	61.3514	1.07846e-09
1.47601	14.6863	1.92376e-23	1.20755	13.2075	2.33226e-18
4.54936	12.9614	4.39956e-08	6.43678	8.96552	0.0113232
2.14286	19.6429	9.61168e-09	17.1429	32.1429	8.82102e-05
5.5272	37.0541	6.10352e-05	16.1093	50.8707	0.00012207	mean

## Sheet: Figure 3H
QPuff base	QPuff resp	QPuff p-val	WPuff base	WPuff resp	WPuff p-val
5.20833	13.4722	1.28734e-08	12.3223	10.9953	0.465273	indiv. cells
7.38095	27.1429	1.09143e-09	13.2143	19.6429	0.0160137
7.34694	59.1837	2.04928e-39	13.7778	91.5556	5.12951e-09
16.6887	24.9007	0.00224367	16.3855	19.5181	0.109782
6.34921	10	0.000580184	16.1194	22.8856	7.94113e-05
6.52174	13.5652	1.52467e-05	10.5119	19.8635	1.42923e-07
5.43269	7.78846	0.0193119	9.27273	11.5455	0.0691891
7.77778	13.0159	0.00413894	11.3016	22.0317	9.35663e-11
8.84298	20.8264	3.53466e-17	15.7971	26.9082	1.39228e-17
5.90164	12.5995	8.74078e-14	9.52978	16.6144	6.77613e-10
4.17062	11.564	1.59225e-12	9.01639	7.86885	0.512495
7.42015	19.4599	0.000976562	12.4772	24.4936	0.00488281	mean

## Sheet: Figure 3I
VPM QPuff mod.	VPM WPuff mod.	POm QPuff mod.	POm WPuff mod.
0.790698	0.549488	0.442379	-0.0569106	indiv. cells
0.85	0.509158	0.572414	0.195652
0.928934	0.770992	0.779141	0.738397
0.213115	-0.0333333	0.197452	0.0872483
0.549296	0.448276	0.223301	0.173469
0.954545	0.909091	0.350649	0.307865
0.5	0.411765	0.178182	0.10917
0.666667	0.285714	0.251908	0.321905
0.37931	0.176471	0.4039	0.260181
0.419825	0.353293	0.362025	0.270983
0.733129	0.597951	0.46988	-0.0679612
0.92623	0.681481
0.817352	0.832461
0.480392	0.164179
0.803279	0.304348
0.667518	0.464089	0.384657	0.212727	mean

## Sheet: Figure 3J
VPM WPuff mod.	VPM Touch mod.	POm WPuff mod.	POm Touch mod.
0.549488	0.371787	-0.0569106	-0.0780952	indiv. Cells
0.509158	0.213559	0.195652	-0.0111111
0.770992	0.0384615	0.738397	0.283582
-0.0333333	-0.114667	0.0872483	-0.333333
0.448276	0.140696	0.173469	0.193651
0.909091	0.446809	0.307865	0.202358
0.411765	-0.111111	0.10917	-0.0114943
0.285714	0.506531	0.321905	-0.130435
0.176471	0.25	0.260181	-0.123188
0.353293	0.536	0.270983	-0.038835
0.597951	0.591973	-0.0679612	0.288889
0.681481	0.516517
0.832461	0.340361
0.164179	0.0778443
0.304348	-0.025641
0.464089	0.251941	0.212727	0.0219988	mean
