# Supplementary material for: Active and passive touch are differentially represented in the mouse somatosensory thalamus
Source: PLoS Biol. 2025 Apr 8;23(4):e3003108. doi: 10.1371/journal.pbio.3003108 (PMC11978071; doi:10.1371/journal.pbio.3003108)
Supplement: S3 Data — (XLSX) [file pbio.3003108.s006.xlsx]

## Sheet: Figure 4B
VPM						POm
Puff Tertile 1	Puff Tertile 2	Puff Tertile 3	Touch Tertile 1	Touch Tertile 2	Touch Tertile 3	Puff Tertile 1	Puff Tertile 2	Puff Tertile 3	Touch Tertile 1	Touch Tertile 2	Touch Tertile 3
0.64	0.636364	0.514563	0.314879	0.366142	0.39599	0.305785	-0.00970874	-0.102041	-0.166667	0.446809	-0.128755	individual cells
0.8375	0.66443	0.33871		-0.0833333	0.239852	0.675676	0.443787	0.0322581	0.142857	-0.0526316	-0.012987
0.885246	0.836066	0.769231			0.0384615	0.802867	0.778393	0.623188	-0.25	-0.142857	0.322581
0.145631	0.126761	0	-0.157895	-0.272727	-0.0897436	0.219251	0.226804	-0.0952381		-1	-0.294118
0.466667	0.509434	0.6	0.0666667	0.0894309	0.14799	0.149321	0.20438	0.25	0.714286	0.333333	0.177258
0.95	0.866667	1	1		0.434783	0.280899	0.333333	0.32342		0.5	0.2
0.212121	0.769231	0.333333	-1	0	-0.1	0.174194	0.146919	0.115942		0	-0.0116279
	0.590909	0.333333	0.466667	0.826087	0.49616	0.142857	0.347962	0.33945			-0.130435
0.272727	0.636364	0.0769231	-1	0.2	1	0.306358	0.418244	0.0822785	-0.166667	-0.347826	-0.0679612
0.418605	0.349081	0.444976	0.724138	0.365079	0.534884	0.280899	0.384224	0.197368	-0.5	0.222222	-0.0543478
0.679449	0.722543	0.620053	0.363636	0.347826	0.662338	0.245763	0.367089	-0.0461538	0	0.222222	0.300493
0.863636	0.879699	0.542373	0.333333	-0.0625	0.5488
0.939394	0.7751	0.875	-0.130435	-0.122807	0.517672
0.219512	0.545455	0.0285714	0.0666667	0.153846	0.04
0.72	0.491525	0.288889	0.2	0.4	-0.0638298
0.589321	0.626642	0.451064	0.0959736	0.169773	0.320224	0.325806	0.331039	0.156407	-0.0323129	0.0181271	0.0272817	mean
0.0786263	0.0528014	0.0766567	0.16124	0.0811784	0.0831655	0.0646791	0.0604362	0.0662925	0.145681	0.141437	0.0592038	sem
6.10352e-05	3.05176e-05	6.10352e-05	0.169434	0.026123	0.00213623	0.000488281	0.000976562	0.0268555	0.78125	0.3125	0.415527	p-val vs. 0

## Sheet: Figure 4E
VPM						POm
Puff Tertile 1	Puff Tertile 2	Puff Tertile 3	Touch Tertile 1	Touch Tertile 2	Touch Tertile 3	Puff Tertile 1	Puff Tertile 2	Puff Tertile 3	Touch Tertile 1	Touch Tertile 2	Touch Tertile 3
0.698925	0.538462	0.602564	0.416446	0.26699	0.230769	0.223214	0.0769231	0	-0.0206186	-0.231579	0.0496454	individual cells
0.466667	0.68	0.638677	0.428571	0.185185	0.204724	0.333333	0.51773	0.287356	-0.0515464	0.0952381	-0.0243902
0.869565	0.915152	0.571429	-0.0625	0.230769	0.142857	0.721519	0.835182	0.545455	-0.6	-0.0526316	0.344633
0.128205	0.142857	0.0588235	-0.189189	0.142857	-0.198381	0.206349	0.167568	-0.214286		-0.6	0
0.545455	0.424242	0.5	0.141243	0.168675	0.110638	0.191987			0.193651
1	0.95122	0.857143	0.333333	0.533333	0.272727	0.320513	0.36105	0.047619	0.178571	0.290076	-0.0379747
	0.692308	0.381818	-0.142857	0.25	-0.2	0.2	0.189655	0.092511	0.0277778	-0.030303	-0.333333
	0.764706	0.454545	0.571429	0.572954	0.282051	0.22449	0.189189	0.387013	1	-0.0666667	-0.428571
-0.142857	0.384615	0.384615		1	-0.5	0.335294	0.319058	-0.0208333	-0.183673	0.0526316	-0.192053
0.2	0.393526	0.430809	0.333333	0.614035	0.558442	0.175	0.382488	0.255034	-0.333333	0.0294118	-0.047619
0.651786	0.711921	0.615385	-0.0909091	0.693548	0.661972	0.475728	0.278772	-0.363636	0	0.415929	0.163636
1	1	0.793651	0.380952	0.756098	0.490775
0.823961	1		0.340361
0.333333	0.267081	0.365854	0.111111	0.0638298	0.0526316
0.722222	0.569231	0.285714	-0.0909091	-0.2	0.047619
0.561328	0.629021	0.495788	0.177173	0.37702	0.154059	0.309766	0.331762	0.101623	0.0210828	-0.00978932	-0.0506027	mean
0.097306	0.0700027	0.0551912	0.0677866	0.0866566	0.0836918	0.0493547	0.0688671	0.0869899	0.132231	0.0876007	0.0713661	sem
0.000366211	3.05176e-05	6.10352e-05	0.0170898	0.000610352	0.0338135	0.000488281	0.000976562	0.125	0.589844	0.539062	0.751953	p-val vs. 0

## Sheet: Figure 4H
VPM						POm
Puff Tertile 1	Puff Tertile 2	Puff Tertile 3	Touch Tertile 1	Touch Tertile 2	Touch Tertile 3	Puff Tertile 1	Puff Tertile 2	Puff Tertile 3	Touch Tertile 1	Touch Tertile 2	Touch Tertile 3
0.4375	0.608939	0.630952	0.31746	0.518135	0.44	0.131579	0.16129	0.3125	-0.104895	-0.0604027	-0.0222222	individual cells
0.703704	0.742331	0.555556	0.211538	0.5625	0.0181818	0.2	0.344538	0.537037	-0.0144928	0	0
1	0.886598	0.832061	0.0322581	-0.0666667	0.333333	0.561798	0.796703	0.825243	0.11811	0.633333	0.285714
0	0.146667	0.128713	-0.0877193	-0.101449	-0.52381	-0.284404	0.323529	0.290909	-1	-0.777778	0.428571
0.6	0.553191	0.389831	0.160612	0.185185	-0.105263	0.034965	0.177143	0.281139	0.207101	0.191011	0.157895
1	0.942857	0.925926	0.263158	0.5	0.6	-0.0204082	0.25974	0.435737	0.260274	0.1875	0.123077
-0.555556	0.448276	0.733333	-0.0243902	-1		-0.4	0.12426	0.25614	-0.0512821	-0.183099	0.6
	0.481481	0.652174	0.438914	0.680982	0.52381	0.189189	0.333333	0.330935	0	-0.384615	0.333333
-0.333333	0.454545	0.461538	0.25			-0.103093	0.345238	0.405505	-0.142857	0.0588235	-0.1875
0.287449	0.466292	0.405276	0.480392	0.806452	0.733333	-0.0894309	0.419142	0.362694	-0.0782609	-0.122807	0.235294
0.418468	0.775544	0.763747	0.51269	0.727273	0.777778	-0.315789	0.128205	0.389535	0.180952	0.282051	0.571429
0.527273	0.910256	0.938462	0.448405	0.802817	0.774194
0.853659	0.766234	0.861111	0.179074	0.930435	0.576923
-0.0576923	0.298246	0.552083	0.0714286	0.333333	-0.333333
0.223881	0.515152	0.636364	-0.0238095	-0.155556	0.185185
0.364668	0.599774	0.631142	0.215334	0.337389	0.307718	-0.00869037	0.310284	0.402489	-0.0568501	-0.0159984	0.229599	mean
0.12672	0.0600315	0.0579616	0.0508009	0.140228	0.119138	0.0835989	0.0573501	0.0487574	0.102786	0.111113	0.0747217	sem
0.0106201	3.05176e-05	3.05176e-05	0.000762939	0.0209351	0.0126953	0.584473	0.000488281	0.000488281	0.460938	0.5	0.00976562	p-val vs. 0

## Sheet: Figure 4J
VPM			POm
baseline	1st Touch	2nd+ Touches	baseline	1st Touch	2nd+ Touches
16.0976	59.0244	55.4416	7.63359	7.78626	9.2944	individual cells
28.3333	13.3333	22.5714	13.3333	13.3333	20.2564
64.5455	62.7273	55.0201	7.14286	15.7143	28.7805
10.7317	35.122	45.1515	25.1852	33.3333	23.8333
4	26	28.4127	16.1446	20.241	17.9032
7.69231	53.8462	66.5574	6.66667	17.2222	8.94309
5.6	45.6	65.8824	12.8571	10	4.61538
7.85714	29.2857	53.8667	22.7273	19.0909	20.4082
3.42857	2.85714	10.241	11.5152	17.5758	16.092
17.1429	25.7143	20.7143	10.4762	41.9048	18.3636
16.5429	35.351	42.3859	13.3682	19.6202	16.849	mean
