# Supplementary material for: Active and passive touch are differentially represented in the mouse somatosensory thalamus
Source: PLoS Biol. 2025 Apr 8;23(4):e3003108. doi: 10.1371/journal.pbio.3003108 (PMC11978071; doi:10.1371/journal.pbio.3003108)
Supplement: S4 Data — (XLSX) [file pbio.3003108.s007.xlsx]

## Sheet: Figure 5B
VPM						POm
Laser off			Laser on			Laser off			Laser on
Q	W	p-val	Q	W	p-val	Q	W	p-val	Q	W	p-val
1.11098	1.05961	0.4143	1.66116	4.66881	0.022	5.19784	9.22515	0	5.33154	4.59631	0.0029	individual cells
6.21558	27.4253	0	3.63024	20.6473	0.0013	9.98589	17.4974	0	5.91687	12.477	0
3.22024	13.3817	0	3.35276	9.53929	0.0163	11.4178	17.8331	0	3.53089	3.4773	0
5.15094	17.6363	0	5.19578	15.0221	0.0027	3.79045	9.93107	0	3.44326	6.96442	0.0001
1.52786	3.89774	0	2.03097	3.7504	0.0907	4.29895	7.84566	0	0.958568	2.1782	0
9.48038	11.2787	0.071	5.26544	2.31508	0.0003	2.88491	4.21776	0	3.01427	6.12745	0.3194
1.95542	3.0386	0	3.14921	5.10433	0.0503	7.05311	11.3911	0	1.45597	3.853	0
4.33269	3.9841	0.1028	3.82449	5.92012	0.1047	7.67693	16.5231	0	0.378835	1.40452	0
3.78159	7.18995	0	3.59758	13.5803	0.019	2.48078	5.703	0	0.334229	1.78752	0.0096
						6.56202	11.7916	0	0.649538	1.80457	0
						2.83812	5.90247	0	3.26498	6.04823	0.1359
4.08619	9.8769	0.0195312	3.52307	8.94975	0.0273438	5.83516	10.7147	0.000976562	2.57081	4.61077	0.00488281	mean

## Sheet: Figure 5D
VPM no Light mod.	VPM Light mod.	POm no Light mod.	POm Light mod.
0.234531	0.467163	0.321208	2.115	individual cells
0.33594	1.42451	0.125011	0.508849
0.196543	1.07258	0.0746652	0.287842
0.246828	0.891581	0.415206	0.48845
0.347864	1.30575	0.0474226	0.26842
0.630464	1.40528	0.207301	1.51247
0.292387	0.334152	0.237063	0.49976
0.0216365	1.9274	0.1998	0.189715
0.20323	0.266772	0.170914	0.674396
		0.14535	0.419222
		0.413835	0.205749
0.278825	1.01058	0.214343	0.651807	mean

## Sheet: Figure 5G
nL Puff base	nL Puff resp	nL Puff p-val	L Puff base	L Puff resp	L Puff p-val
1.05611	1.9802	0.0327262	3.40426	2.83688	0.761216	individual VPM cells
22.1661	51.4801	2.49046e-31	12.2981	41.7391	2.17231e-22
17.8437	94.717	5.75603e-61	14.1176	88.0214	5.41579e-32
7.17557	12.2137	0.00560992	10.5263	6.31579	0.804733
5.74586	51.2707	2.80765e-25	1.25	83.75	7.49336e-10
9.49416	52.8405	1.26753e-34	9.04762	56.9048	2.14351e-12
1.34078	13.9665	6.97529e-40	3.76384	15.941	3.81885e-14
8.61678	30.6576	7.07407e-34	6.30137	12.3288	0.00110584
5.56452	10.9677	5.98018e-09	3.82022	8.98876	0.00996294
8.77817	35.566	0.00390625	7.16993	35.2029	0.0195312	mean

## Sheet: Figure 5H
nL Puff base	nL Puff resp	nL Puff p-val	L Puff base	L Puff resp	L Puff p-val
8.31615	64.3299	1.16609e-46	9.23077	45.9829	5.11463e-12	individual POm cells
16.5106	23.0638	0.000890582	9.19355	11.6129	0.118002
10.6608	15.7269	2.35139e-07	5	5.15152	0.583001
8.75717	17.0937	3.24918e-11	7.40741	13.1852	0.0202782
6.76101	9.08805	0.00558131	6.44444	1.22222	0.999992
4.17671	9.7992	1.21689e-06	3.03797	1.01266	0.980164
10.2948	19.4558	3.22148e-12	6.8	1.46667	0.999998
13.2317	24.6646	1.50668e-31	8.21918	1.64384	1
4.91667	24.0833	1.14216e-25	3.28358	3.8806	0.403656
7.45308	14.3164	1.06064e-21	5.9854	0.583942	1
5.94595	10.2102	1.76305e-08	4.70588	9.32773	0.000259397
8.82042	21.0756	0.000976562	6.30074	8.64274	0.96582	mean

## Sheet: Figure 5I
VPM nL Puff mod.	VPM L Puff mod.	POm nL Puff mod.	POm L Puff mod.
0.304348	-0.0909091	0.77105	0.665635	individual cells
0.398039	0.544828	0.165591	0.116279
0.68295	0.72356	0.191987	0.0149254
0.259843	-0.25	0.322485	0.280576
0.79845	0.970588	0.146825	-0.681159
0.695381	0.725632	0.402299	-0.5
0.824818	0.617978	0.307927	-0.645161
0.561201	0.323529	0.301689	-0.666667
0.326829	0.403509	0.66092	0.0833333
		0.315271	-0.822222
		0.263941	0.329341
0.539095	0.440968	0.349999	-0.16592	mean
