# Supplementary material for: Active and passive touch are differentially represented in the mouse somatosensory thalamus
Source: PLoS Biol. 2025 Apr 8;23(4):e3003108. doi: 10.1371/journal.pbio.3003108 (PMC11978071; doi:10.1371/journal.pbio.3003108)
Supplement: S5 Data — (XLSX) [file pbio.3003108.s008.xlsx]

## Sheet: Figure S1A
Puff baseline	Puff	Puff p-val	Touch baseline	Touch	Touch p-val
9.17031	10.3057	0.30545	22.9268	20	0.549689	individual VPM cells
10.9417	7.80269	0.985754	14.6667	7.11111	0.00348759
1.64557	0.379747	0.988037	10.4	5.6	0.304688
4.46809	2.65957	0.967995	13.1737	9.94012	0.0342987
0.857143	2	0.328125	3.0303	3.63636	1
15.3333	3.33333	1	19.5238	13.8095	0.067262
7.86517	4.1573	0.999751	35.8025	25.4321	0.0356074
8.48485	7.55793	0.874572	16.8966	13.7931	0.199679
2.73664	3.13027	0.0873521	12.7143	13.7143	0.63587
6.30077	2.2393	1	12.2063	7.7937	0.000841455
10.1304	10.4283	0.409521	19.4783	14.7826	0.0491368
3.90071	1.91489	0.977747	14.1899	10.3911	0.00217609
4.04938	1.18519	1	14.7414	9.74138	9.21413e-05
6.59004	6.2069	0.741846	19.4118	18.6765	0.876035
6.60529	4.52151	0.0166016	16.3687	12.4587	0.000854492	mean

## Sheet: Figure S1B
Puff baseline	Puff	Puff p-val	Touch baseline	Touch	Touch p-val
7.70318	9.39929	0.188433	21.2941	23.5294	0.33257	individual POm cells
13.0481	9.94652	0.994124	29.1089	27.5248	0.763243
9.22078	5.84416	0.994171	18.7013	18.961	0.788713
10.7407	9.38272	0.75931	27.6923	33.3333	0.51309
4.56432	3.65145	0.978094	13.4529	11.8386	0.453136
7.14286	7.22222	0.451921	16.6667	17.6667	0.88829
7.62353	7.90588	0.395506	19.5789	20	0.955161
6.48649	7.18919	0.163809	10.604	12.8859	0.167662
8.83721	5.27132	0.955253	17.1739	15.1087	0.67337
11.2903	12.1774	0.166691	21.4493	20.4348	0.886552
8.66575	7.79902	0.322266	19.5722	20.1283	0.625	mean

## Sheet: Figure S1C
VPM Puff mod.	VPM Touch mod.	POm Puff mod.	POm Touch mod.
0.058296	-0.0681818	0.0991736	0.0498688	individual cells
-0.167464	-0.346939	-0.134884	-0.027972
-0.625	-0.3	-0.224138	0.00689655
-0.253731	-0.139896	-0.0674847	0.092437
0.4	0.0909091	-0.111111	-0.0638298
-0.642857	-0.171429	0.00552486	0.0291262
-0.308411	-0.169355	0.0181818	0.0106383
-0.0577778	-0.101124	0.0513834	0.0971429
0.0670927	0.0378378	-0.252747	-0.0639731
-0.475578	-0.22063	0.0378007	-0.0242215
0.0144928	-0.137056
-0.341463	-0.154545
-0.54717	-0.204225
-0.0299401	-0.019305
-0.207822	-0.135996	-0.05783	0.0106113	mean
