# Supplementary material for: Active and passive touch are differentially represented in the mouse somatosensory thalamus
Source: PLoS Biol. 2025 Apr 8;23(4):e3003108. doi: 10.1371/journal.pbio.3003108 (PMC11978071; doi:10.1371/journal.pbio.3003108)
Supplement: S6 Data — (XLSX) [file pbio.3003108.s009.xlsx]

## Sheet: Figure S3A
VPM						POm
Puff Tertile 1	Puff Tertile 2	Puff Tertile 3	Touch Tertile 1	Touch Tertile 2	Touch Tertile 3	Puff Tertile 1	Puff Tertile 2	Puff Tertile 3	Touch Tertile 1	Touch Tertile 2	Touch Tertile 3
0.547826	0.671875	0.588235	0.43553	0.466667	0.269406	-0.0434783	-0.0526316	0.250575	-0.113006	0.583333	-0.0625	individual cells
0.462366	0.790323	0.62037	0.239852		-0.0833333	0.215686	0.5	0.411765	0	-0.111111	-0.111111
0.777778	0.788462	0.913876	0.0384615			0.617647	0.774648	0.810101	0.318436	-1	0.047619
0.2	0.0888889	0.170732	-0.0793651	-0.333333	-0.277778	-0.0652174	0.231527	0.211765	-0.294118	-1
0.571429	0.444444	0.511111	0.150519	0.16	0.0344828	0.288462	0.169014	0.175355	0.191781	1	0.142857
1	0.857143	0.953488	0.434783		1	0.348485	0.283276	0.361345	0.199211		1
0.333333	0.733333	0.172414	-0.0526316	0	-1	0.101449	0.177966	0.138462	-0.00578035	-1
0.2	0.590909	1	0.526144	1	0.295775	0.37931	0.343511	0.148148	-0.130435
0.230769	0.636364	0.181818	1	1	-1	0.138462	0.436464	0.248	-0.0824742	-0.333333	-0.180328
0.435407	0.376499	0.401015	0.568966	0.428571	0.528302	0.218045	0.415385	0.224913	-0.0650888	0.333333	0.0588235
0.612903	0.755767	0.656118	0.659574	0.333333	0.363636	0.266667	0.384058	0.0990099	0.301435	-0.142857	0.333333
0.57377	0.875458	0.85124	0.545024	-0.166667	0.333333
0.884615	0.789474	0.866667	0.555556	-0.232558	-0.127273
0.0606061	0.482234	0.238095	0.0873786	0.0625	0.0625
0.382353	0.8	0.405941	-0.035461	1	-0.272727
0.484877	0.645411	0.568741	0.338289	0.309876	0.00902316	0.224138	0.33302	0.279949	0.0290874	-0.185626	0.153587	mean
0.0686606	0.0559155	0.0776088	0.0817383	0.13988	0.145654	0.0586347	0.0643541	0.0599767	0.0592977	0.243959	0.13345	sem
3.05176e-05	3.05176e-05	3.05176e-05	0.000762939	0.034668	0.357239	0.00244141	0.000976562	0.000488281	0.347656	0.785156	0.273438	p-val vs. 0

## Sheet: Figure S3B
VPM						POm
Puff Tertile 1	Puff Tertile 2	Puff Tertile 3	Touch Tertile 1	Touch Tertile 2	Touch Tertile 3	Puff Tertile 1	Puff Tertile 2	Puff Tertile 3	Touch Tertile 1	Touch Tertile 2	Touch Tertile 3
0.626168	0.578947	0.607595	0.420863	0.25537	0.28125	0.221978	0.0689655	0	0	-0.211268	0.025974	individual cells
0.4	0.8	0.638677	0.428571	0.185185	0.204724	-0.0909091	0.513889	0.341463	-0.0561798	0.08	-0.0243902
0.867647	0.916168	0.571429	-0.0625	0.230769	0.142857	0.743802	0.815603	0.545455	-0.666667	0	0.344633
0.142857	0.131783	0.111111	0.2	0.0178571	-0.193548	0.182609	0.211823	-0.25	-0.333333
0.532468	0.454545	0.5	0.132308	0.170825	0.113445	0.191987			0.193651
1	0.95	0.833333	0.333333	0.533333	0.272727	0.318519	0.380042	-0.0571429	0.147059	0.291667	-0.0117647
	0.636364	0.403509	-0.142857	0.25	-0.2	0.26087	0.180952	0.0967742	-0.0175439	0	-0.333333
	0.857143	0.444444	0.596774	0.550725	0.29697	0.333333	0.16895	0.382278	1	-0.0666667	-0.428571
0	0.333333	0.384615	1	1	-0.5	0.332447	0.307339	-0.163636	-0.222222	0.0117647	-0.174194
0.117647	0.401033	0.417284	0.282051	0.649123	0.558442	0.0789474	0.42487	0.291971	-0.333333	0	-0.0307692
0.632035	0.707214	0.632075	0.370968	0.632184	0.863636	0.487805	0.302211	-0.428571	1	0.4	0.175439
1	1	0.793651	0.333333	0.75	0.490775
0.835	0.454545		0.340361
0.333333	0.248408	0.376	0.0652174	0.222222	0.0526316
0.583333	0.592593	0.319588	-0.333333	-0.128205	0.047619
0.543884	0.604138	0.502379	0.264339	0.379956	0.173681	0.278308	0.337465	0.0758591	0.0646755	0.0561663	-0.0507752	mean
0.0921686	0.0689203	0.0514797	0.0822665	0.0832283	0.0915566	0.0649686	0.0676688	0.0985188	0.157614	0.0614969	0.0793927	sem
0.000244141	3.05176e-05	6.10352e-05	0.00265503	0.000183105	0.0338135	0.00146484	0.000976562	0.248047	0.569336	0.21875	0.751953	p-val vs. 0

## Sheet: Figure S3C
VPM						POm
Puff Tertile 1	Puff Tertile 2	Puff Tertile 3	Touch Tertile 1	Touch Tertile 2	Touch Tertile 3	Puff Tertile 1	Puff Tertile 2	Puff Tertile 3	Touch Tertile 1	Touch Tertile 2	Touch Tertile 3
0.5	0.60452	0.643836	0.395012	0.312057	0.2	0.219512	0.0967742	0	-0.116883	-0.121951	0.0461538	individual cells
0.588235	0.142857	0.67655	0.0344828	0.422222	0.19457	0.230769	0.514706	0.318182	-0.0434783	-0.0212766	0.222222
0.75	0.915709	0.6	-0.0434783	0.047619	0.25	0.821138	0.792668	0.608392	-0.222222	-0.0588235	0.373494
0.411765	0.102362	-0.142857	-0.0989011	-0.0178571	-0.186047	0.0862069	0.208861	0.030303	-0.333333
0.489796	0.5		0.177686	0.124183	0.113456	0.191987			0.193651
1	0.959184	0.818182	0.538462	0.466667	0	0.333333	0.348231	0.164835	0.379845	-0.0295858	0.121951
-1	-0.142857	0.533333	-0.666667	0.333333	-0.133333	0.0526316	0.146199	0.152866	0	0.0638298	-0.384615
	0.666667	0.5	0.563025	0.493213	0.351351	0.333333	0.267241	0.329815	0.333333	-0.2	-0.428571
0	0.2	0.6	1	0	-0.333333	0.166667	0.359263	-0.0408163	-0.0694444	-0.0666667	-0.277778
0.333333	0.412451	0.389381	0.42029	0.583333	0.578947	0.12605	0.393586	0.302857	0	-0.0666667	-0.0833333
0.552941	0.698698	0.718182	0.343066	0.80198	0.803279	0.169811	0.30303	-0.304348	0.285714	0.345794	0
	-0.5	0.808594	0.0534351	0.663551	0.621495
0.823529	1		0.340361
-0.2	0.348485	0.326007	0.0515464	0.142857	0.102041
0.333333	0.622222	0.319588	-0.123288	-0.0243902	0.142857
0.352533	0.435353	0.522369	0.199002	0.310626	0.193235	0.248313	0.343056	0.156209	0.0370165	-0.0172607	-0.0456085	mean
0.143189	0.108752	0.0715605	0.099731	0.0726166	0.0849996	0.063191	0.0631772	0.0798345	0.0700858	0.0513046	0.0915051	sem
0.0183105	0.00106812	0.000244141	0.0318604	0.000610352	0.0239258	0.000488281	0.000976562	0.0488281	0.337891	0.875	0.726562	p-val vs. 0

## Sheet: Figure S3D
VPM						POm
Puff Tertile 1	Puff Tertile 2	Puff Tertile 3	Touch Tertile 1	Touch Tertile 2	Touch Tertile 3	Puff Tertile 1	Puff Tertile 2	Puff Tertile 3	Touch Tertile 1	Touch Tertile 2	Touch Tertile 3
0.625	0.637931	0.546218	0.0967742	0.237113	0.386503	-0.308642	0.2625	0.321168	1	0.111111	-0.0856031	individual cells
0.532847	0.716895	0.584416	0.428571	-1	0.247232	0.47644	0.407407	-0.0526316	0.157895	-1	-0.0126582
0.803279	0.874477	0.935484	-0.0769231	0	0.0810811	0.77451	0.794579	0.657895	-0.333333	-0.636364	0.347594
0.183099	0.12381	-0.333333	-0.2	-0.666667	-0.0988372	0.344538	0.195021	-0.104762	1		-0.411765
0.411765	0.57377	0.666667	-0.0769231	-0.047619	0.152922	0.195171	0.206349	0.128205	0.0526316	-1	0.221818
1	0.956522	0.75		0.333333	0.454545	0.377953	0.075	0.227273	0.172414	1	0.202505
0.4	0.655172	-0.111111	-1		-0.0697674	0.168317	0.151899	-0.0232558	-0.176471	-0.714286	0.04
0.617021		-0.333333	0.230769	0.571429	0.52809	0.316923	0.259259	0.352113	0		-0.142857
0.0666667	0.3	0.636364			0.25	0.367387	0.353659	0.0578512	0	-0.555556	-0.130045
0.403636	0.449102	0.286885	-0.5	1	0.55102	0.349481	0.365079	0.117241	0	-0.2	-0.0326087
0.640919	0.783069	0.486316	0.142857	-0.225806	0.701149	0.260664	0.326667	-0.407407	0.0967742	0	0.336957
0.896296	0.727273	0.541667	-0.3125	-0.030303	0.590682
0.820652	1	0.823529	0.0943396		0.387097
0.388889	0.303226	0.0769231	0	0	0.0860927
0.40625	0.730769	0.325301	-0.142857	0.5	-0.0344828
0.546421	0.630858	0.392133	-0.101222	0.0559567	0.280889	0.302067	0.308856	0.11579	0.179083	-0.332788	0.0303033	mean
0.067478	0.0688351	0.103674	0.100074	0.155819	0.066268	0.0781549	0.0570904	0.0840955	0.129904	0.213419	0.0695108	sem
3.05176e-05	6.10352e-05	0.00259399	0.747314	0.359375	0.000762939	0.00341797	0.000488281	0.0874023	0.183594	0.925781	0.382324	p-val vs. 0

## Sheet: Figure S3E
VPM						POm
Puff Tertile 1	Puff Tertile 2	Puff Tertile 3	Touch Tertile 1	Touch Tertile 2	Touch Tertile 3	Puff Tertile 1	Puff Tertile 2	Puff Tertile 3	Touch Tertile 1	Touch Tertile 2	Touch Tertile 3
0.5	0.60452	0.643836	0.395012	0.312057	0.2	0.219512	0.0967742	0	-0.116883	-0.121951	0.0461538	individual cells
0.588235	0.142857	0.67655	0.0344828	0.422222	0.19457	0.230769	0.514706	0.318182	-0.0434783	-0.0212766	0.222222
0.75	0.915709	0.6	-0.0434783	0.047619	0.25	0.821138	0.792668	0.608392	-0.222222	-0.0588235	0.373494
0.411765	0.102362	-0.142857	-0.0989011	-0.0178571	-0.186047	0.0862069	0.208861	0.030303	-0.333333
0.489796	0.5		0.177686	0.124183	0.113456	0.191987			0.193651
1	0.959184	0.818182	0.538462	0.466667	0	0.333333	0.348231	0.164835	0.379845	-0.0295858	0.121951
-1	-0.142857	0.533333	-0.666667	0.333333	-0.133333	0.0526316	0.146199	0.152866	0	0.0638298	-0.384615
	0.666667	0.5	0.563025	0.493213	0.351351	0.333333	0.267241	0.329815	0.333333	-0.2	-0.428571
0	0.2	0.6	1	0	-0.333333	0.166667	0.359263	-0.0408163	-0.0694444	-0.0666667	-0.277778
0.333333	0.412451	0.389381	0.42029	0.583333	0.578947	0.12605	0.393586	0.302857	0	-0.0666667	-0.0833333
0.552941	0.698698	0.718182	0.343066	0.80198	0.803279	0.169811	0.30303	-0.304348	0.285714	0.345794	0
	-0.5	0.808594	0.0534351	0.663551	0.621495
0.823529	1		0.340361
-0.2	0.348485	0.326007	0.0515464	0.142857	0.102041
0.333333	0.622222	0.319588	-0.123288	-0.0243902	0.142857
0.352533	0.435353	0.522369	0.199002	0.310626	0.193235	0.248313	0.343056	0.156209	0.0370165	-0.0172607	-0.0456085	mean
0.143189	0.108752	0.0715605	0.099731	0.0726166	0.0849996	0.063191	0.0631772	0.0798345	0.0700858	0.0513046	0.0915051	sem
0.0183105	0.00106812	0.000244141	0.0318604	0.000610352	0.0239258	0.000488281	0.000976562	0.0488281	0.337891	0.875	0.726562	p-val vs. 0

## Sheet: Figure S3F
VPM						POm
Puff Tertile 1	Puff Tertile 2	Puff Tertile 3	Touch Tertile 1	Touch Tertile 2	Touch Tertile 3	Puff Tertile 1	Puff Tertile 2	Puff Tertile 3	Touch Tertile 1	Touch Tertile 2	Touch Tertile 3
0.631579	0.578947	0.567568	0	0.285714	0.377071	0.237354	0.395349	-0.0542636			-0.0780952	individual cells
	0.84375	0.333333			0.213559	0.471264	0.503876	-0.238095			-0.0111111
0.905405	0.886525	0.641026			0.0384615	0.743902	0.813205	0.592233			0.283582
0.111111	0.151515	-0.25			-0.114667	0.152542	0.167939	0.166667			-0.333333
0.542857	0.537037	0.0666667			0.14569	0.203065	0.183333	0.175258			0.193651
1	0.961538	0.75			0.446809	0.290076	0.352459	0.329412			0.202358
0.25	0.621622	0.5			-0.111111	0.227964	-0.0654206	0.0882353			-0.0114943
1	0.521739	1			0.506531	0.282511	0.266667	0.411043			-0.130435
-0.2	0.333333	0.6			0.25	0.345078	0.370968	-0.025974			-0.123188
0.317073	0.397661	0.476744			0.536	0.315589	0.384224	0.141026			-0.038835
0.652015	0.680241	0.774648			0.591973	0.259259	0.443548	-0.324324			0.288889
0.827103	0.935484	0.490909			0.516517
0.784232	0.901639	0.829787			0.340361
0.398119	-0.015873	0.217391			0.0778443
0.390244	0.6	0.419355			-0.025641
0.543553	0.595677	0.494495	0	0.285714	0.252627	0.320782	0.346922	0.114656			0.0219988	mean
0.0945627	0.0751318	0.0815254	0	0	0.0626585	0.0491956	0.0668104	0.0817571			0.0594034	sem
0.000183105	6.10352e-05	0.000152588	1	0.5	0.00131226	0.000488281	0.000976562	0.103027			0.48291	p-val vs. 0

## Sheet: Figure S3G
VPM						POm
Puff Tertile 1	Puff Tertile 2	Puff Tertile 3	Touch Tertile 1	Touch Tertile 2	Touch Tertile 3	Puff Tertile 1	Puff Tertile 2	Puff Tertile 3	Touch Tertile 1	Touch Tertile 2	Touch Tertile 3
0.669565	0.623377	0.509091	0.354839	0.33725	0.416422	0.302326	0.275362	-0.092437		-0.047619	-0.0793651	individual cells
0.817259	0.862069	0.261745		-0.111111	0.223776	0.487179	0.480226	-0.142857			-0.0111111
0.898876	0.842105	0.777778			0.0384615	0.807752	0.768421	0.57377		1	0.28
0.119403	0.277778	-0.166667		0.0909091	-0.120879	0.123288	0.305263	-0.185185			-0.333333
0.462687	0.451613	0.655172		0.0537634	0.152709	0.088	0.228261	0.180952		-0.2	0.2
0.96	0.833333	1			0.446809	0.333333	0.362963	0.272			0.202358
0.565217	0.454545	0.333333			-0.111111	0.182222	0.141304	0.0736842		0	-0.0116279
0.333333	0.627907	0	0.294118	0.2	0.52648	0.165354	0.32459	0.366071			-0.130435
0.333333	0.2	0.4			0.25	0.322957	0.376238	0.168421		-0.2	-0.120301
0.418647	0.333333	0.43956		0.47619	0.548077	0.324232	0.371601	0.202128		0.2	-0.0447761
0.712281	0.625488	0.738636		0.333333	0.665236	0.258503	0.482353	-0.216216		0	0.305164
0.771084	0.867769	0.679245		1	0.510638
0.702128	0.830986	0.873418		0.555556	0.334365
0.22314	0.419355	0.19403	0.0909091	0.2	0.047619
0.925926	0.409091	0.357143			-0.025641
0.594192	0.57725	0.470166	0.246622	0.313589	0.260197	0.30865	0.374235	0.109121		0.107483	0.0233248	mean
0.0689088	0.0596896	0.0837557	0.0798052	0.0989033	0.066096	0.0606143	0.0496357	0.0752942		0.157465	0.0601247	sem
3.05176e-05	3.05176e-05	0.00012207	0.125	0.00488281	0.00131226	0.000488281	0.000488281	0.120117		0.4375	0.48291	p-val vs. 0

## Sheet: Figure S3H
VPM						POm
Puff Tertile 1	Puff Tertile 2	Puff Tertile 3	Touch Tertile 1	Touch Tertile 2	Touch Tertile 3	Puff Tertile 1	Puff Tertile 2	Puff Tertile 3	Touch Tertile 1	Touch Tertile 2	Touch Tertile 3
0.579439	0.629032	0.658537	0	0.397163	0.369716	0.308357	0.0465116	-0.0731707		-0.666667	-0.0712909	individual cells
0.818182	0.759124	0.391892			0.213559	0.43662	0.474453	0.172414			-0.0111111
0.895425	0.9	0.631579			0.0384615	0.724816	0.824818	0.666667			0.283582
-0.2	0.16129	0.428571			-0.114667	0.0909091	0.24878	0.15			-0.333333
0.555556	0.536842	0.111111		0.272727	0.139588	0.20524	0.15942	0.255319			0.193651
1	0.924528	1			0.446809	0.319838	0.413534	0.177914			0.202358
0.2	0.621622	0.333333			-0.111111	0.194719	0.0746269	0.0746269			-0.0114943
1	0.6	0			0.506531	0.294118	0.247312	0.453237			-0.130435
0.0666667	0.44	0.333333			0.25	0.316539	0.404878	0.024			-0.123188
0.279152	0.446266	0.43617			0.536	0.247059	0.381188	0.254902			-0.038835
0.612245	0.735326	0.732342			0.591973	0.22549	0.440613	-0.260274			0.288889
0.826087	0.609756	0.684211			0.516517
0.817073	0.83	0.829787			0.340361
0.348534	0.333333	0.0714286		1	0.0722892
0.355556	0.821429	0.245283			-0.025641
0.543594	0.623237	0.459172	0	0.55663	0.251359	0.305791	0.33783	0.17233		-0.666667	0.0226174	mean
0.0930518	0.0556772	0.0752876	0	0.224576	0.062716	0.0496966	0.0660983	0.0748621		0	0.0593023	sem
0.00012207	3.05176e-05	6.10352e-05	1	0.125	0.00131226	0.000488281	0.000488281	0.0268555		1	0.48291	p-val vs. 0

## Sheet: Figure S3I
VPM						POm
Puff Tertile 1	Puff Tertile 2	Puff Tertile 3	Touch Tertile 1	Touch Tertile 2	Touch Tertile 3	Puff Tertile 1	Puff Tertile 2	Puff Tertile 3	Touch Tertile 1	Touch Tertile 2	Touch Tertile 3
0.422222	0.644068	0.555556	0.528455	0.199134	0.270655	-0.0649351	-0.147059	0.273973	-0.0725275	-0.0909091	-0.5	individual cells
0.545455	0.525424	0.520548	0.36	0.0825688	0	0.0909091	0.471698	0.434783	-0.0178571	0.0461538	-1
1	0.7	0.856115	0.0612245	-0.333333		0.428571	0.742268	0.773399	0.378378	-0.0232558	0.2
0	-0.4	0.153846	-0.12	-0.107143	-0.0769231	-0.275862	0.245614	0.4375	-0.333333	0	-1
0.777778	0.454545	0.479452	0.172131	0.106122	0.08	-0.0243902	0.238636	0.207668	0.205128	0.2	-0.0909091
0.6	1	1	0.463415	0.333333		0	0.396825	0.397163	0.186813	0.333333
0	0.8	0.2	0	-0.714286		-0.181818	0.109375	0.181818	0.0289855	-0.117647	-1
	0.2	0.6	0.583838	0.271523	0.538462	0.295238	0.388128	0.327731	-0.2	0.333333
0	0.6	0.384615	0	0.5		0.039604	0.340426	0.385827	-0.133758	-0.0869565	-0.185185
0.251534	0.424658	0.4	0.712329	0.367089	0.04	0.0588235	0.351351	0.365854	-0.0852713	-0.0175439	0.2
0.416309	0.69574	0.687332	0.744493	0.111111		-0.181818	0.586207	0.0884354	0.309353	0.268293	0
0.369863	0.856209	0.934211	0.700971	-0.114094	0
1	0.807407	0.844156	0.44186	0.19337	0.0188679
0.0322581	0.371429	0.415205	0.0384615	0.15	0.230769
0.384615	0.555556	0.317073	0.0291262	-0.0952381	-0.272727
0.414288	0.549002	0.556541	0.31442	0.0633439	0.0829104	0.0167566	0.338497	0.352195	0.0241737	0.0768001	-0.375122	mean
0.0925878	0.0862566	0.0675651	0.0780711	0.0785056	0.0696309	0.0623823	0.0710332	0.0540247	0.066886	0.0523943	0.171031	sem
0.000488281	0.000152588	3.05176e-05	0.000854492	0.117279	0.15625	0.460938	0.00146484	0.000488281	0.415527	0.180664	0.945312	p-val vs. 0
